# Supplementary material for: A genetic screen in Arabidopsis reveals the identical roles for RBP45d and PRP39a in 5’ cryptic splice site selection
Source: Front Plant Sci. 2022 Dec 22;13:1086506. doi: 10.3389/fpls.2022.1086506 (PMC9813592; doi:10.3389/fpls.2022.1086506)
Supplement: Supplementary file 2 [file Table_1.xlsx]

## Sheet: Table S1
Table S1 Primers used in this study
Primer name	Sequence	Notes
A1-F	tGtgtacgatctgtcacac	for EMB2279 gene PCR and sequencing
A1-R	CGACTCGTGAAGTAGCTG	for EMB2279 gene PCR and sequencing
A2-F	GAGTGGAACCAGGAGAATT	for EMB2279 gene PCR and sequencing
A2-R	GCTAGAGCATTAGGGATAG	for EMB2279 gene PCR and sequencing
A3-F	tcaacgctattgatgagtag	for EMB2279 gene PCR and sequencing
A3-R	cttgcaagcaccatgcatc	for EMB2279 gene PCR and sequencing
SOT5-exon7-F(130-dCAPS-R)	GTACATACGGTTGAGGATATG	for RT-PCR to detect splicing of SOT5 intron7
SOT5-exon8-R(A3-R2)	CAGTGTAAGTCACCACGAG	for RT-PCR to detect splicing of SOT5 intron7, for sot5 point mutation detection
A3-F2	CTTCTCCTGTAACCTATG	for sot5 point mutation detection
ROE1-A1-F	ggatatttggcgagccga	for RBP45d gene PCR and sequencing
ROE1-A1-R	CGTTGTACAGGTGACATCACTT	for RBP45d gene PCR and sequencing
ROE1-F	TGTGCAGCAACAATATGTCACCA	for RBP45d gene PCR and sequencing
ROE1-A2-R	gagcagtgaaatggacacact	for RBP45d gene PCR and sequencing
ROE1-F	TGTGCAGCAACAATATGTCACCA	for RT-PCR to detect expression of RBP45d
ROE1-R	ACTGCTTGTTGACCAATCACTTGT	for RT-PCR to detect expression of RBP45d
19350-dCAPS-F	AGGTAATACGTAACAAGATCACGGGC	for F23 point mutation detection
19350-dCAPS-R	GGCATCTGTGTCCCATTGTACGT	for F23 point mutation detection
at5g19350-TOPO-F	CACCATGGCGATGATGCATCCTCCG	for RBP45d gene cloning
at5g19350-TOPO-R	TCATTTGCCCAATTGTGATGTGAGCG	for RBP45d gene cloning
RBP45-Cas9-F	GATTGAGCGTCTGAGGATGGTGAT	sgRNA for RBP45d
RBP45-Cas9-R	AAACATCACCATCCTCAGACGCTC	sgRNA for RBP45d
ROE1-A1-F	ggatatttggcgagccga	for PCR to detect the mutation of rbp45d-CR plants
ROE1-CR plant-R	gtacctatctgctacctattga	for PCR to detect the mutation of rbp45d-CR plants
AtU1-C-F	CACCATGCCGAGGTATTACTGTGAT	for U1C gene cloning
AtU1-C-R	CTACTCATTGCTTTCAGGAGATTC	for U1C gene cloning
AtU1-A-F	CACCATGGAGATGCAAGAGGCTAA	for U1A gene cloning
AtU1-A-R	CTATTTCTTGGCATACGTGATGA	for U1A gene cloning
AtU1-70K-F	CACCATGGGAGACTCCGGCGATCC	for U1-70K gene cloning
AtU1-70K-R	TCAACGAACATACTCTCGCGAT	for U1-70K gene cloning
RBP45A-CZ-topo-F:	AGGAGCCCTtcaccggatccaaaactagtATGCAGCAACCACCGTCAAAC	for CDS cloning
RBP45A-CZ-topo-R:	TGGGTCGGCgcgcccacccttcccgggTCACTGACGTTGCTGCTGATAG	for CDS cloning
RBP45B-CZ-topo-F:	AGGAGCCCTtcaccggatccaaaactagtATGATGCAGC AGCCACCACC C	for CDS cloning
RBP45B-CZ-topo-R:	TGGGTCGGCgcgcccacccttcccgggTTAGTAGCTAAACCCGACTTGT	for CDS cloning
RBP45C-CZ-topo-F:	AGGAGCCCTtcaccggatccaaaactagtATGATGCAGC AGCCACCTCC A	for CDS cloning
RBP45C-CZ-topo-R:	TGGGTCGGCgcgcccacccttcccgggTCACTGCTGTTGCTGCTGGTAT	for CDS cloning
RBP47A-CZ-topo-F:	AGGAGCCCTtcaccggatccaaaactagtATGCAGACAC CAAACAACAA CG	for CDS cloning
RBP47A-CZ-topo-R:	TGGGTCGGCgcgcccacccttcccggg TCAAGAAGCTCCCGGGACTG	for CDS cloning
RBP47B-CZ-topo-F:	AGGAGCCCTtcaccggatccaaaactagtATGCAGACAA CCAACGGCTC AG	for CDS cloning
RBP47B-CZ-topo-R:	TGGGTCGGCgcgcccacccttcccggg TCAATTCTCCCCATGATAGTTG	for CDS cloning
RBP47C-CZ-topo-F:	AGGAGCCCTtcaccggatccaaaactagtATGGCAGACG TCAAGATTCA AT	for CDS cloning
RBP47C-CZ-topo-R:	TGGGTCGGCgcgcccacccttcccggg TCAGCTAACTTGTTGCTGATGA	for CDS cloning
RBP47C'-CZ-topo-F:	AGGAGCCCTtcaccggatccaaaactagtATGGCAGACG TCAAGGTTCA AT	for CDS cloning
RBP47C'-CZ-topo-R:	TGGGTCGGCgcgcccacccttcccggg TCAGCTAACTTGTTGCT	for CDS cloning
PRP39A-CDS-F-BamHI	AAGAAGGAGCCCTTCACCggatccATGGGTGACAGCGAGGCCATG	for CDS cloning
PRP39A-CDS-R-SmaI	GGTCGGCgcgcccacccttcccgggTCAGTAGTACGTGTTGTAGTAC	for CDS cloning
45A-F1	CAATACTGCTCGACAAGGCCTATG	for T-DNA inertioal mutant genotyping
45A-R1	CTCCAGCATTTGCTCCTTGAGTG	for T-DNA inertioal mutant genotyping
45C-F1	GCCATGGATGGATGAGAACTATC	for T-DNA inertioal mutant genotyping
45C-R1	TGAAGAGCTGAAAGGCAAGAAGC	for T-DNA inertioal mutant genotyping
47A-F1	CACCATGCAGACACCAAACAACAACGG	for T-DNA inertioal mutant genotyping
47A-R1	TCCTCAGCTGCTGAACGTGAAA	for T-DNA inertioal mutant genotyping
47B-F1	CACCATGCAGACAACCAACGGCTCAG	for T-DNA inertioal mutant genotyping
47B-R1	CCCTTCTGATTGAGAAGTGAGCTTG	for T-DNA inertioal mutant genotyping
PRP39a-T-F2	ttgagttccagtgtgcgccg	for T-DNA inertioal mutant genotyping
prp39a-1-1-T-F:	ATGGGTGACAGCGAGGCCA	for RT-PCR
prp39a-1-1-T-R:	TTCCAATAGCCATAACACAGAGG	for T-DNA inertioal mutant genotyping
PRP39A-RT-F	TTTGGAGATGTGAAGTCCATT	for RT-PCR
PRP39A-RT-R	TGAGCAGGATACGCTCCATA	for RT-PCR
LBA1 for salk line	TGGTTCACGTAGTGGGCCATCG	for salk line PCR genotyping
LB-GK	CCCATTTGGACGTGAATGTAGACAC	for GK line PCR genotyping
LB3 for sail line	TAGCATCTGAATTTCATAACCAATCTCGATACAC	for sail line PCR genotyping
clpR4-RT-F	AGTGCACACGAACAACCTC	for RT-PCR to detect splicing of ClpR4 intron2
clpR4-RT-R	CCATGACATCATAGATTGCA	for RT-PCR to detect splicing of ClpR4 intron2

## Sheet: Table S2
Table S2. Gene accession numbers
Locus identifier	Gene symbol
At1g30610	SOT5/EMB2279
At5g19350	RBP45d
At5g54900	RBP45a
At1g11650	RBP45b
At4g27000	RBP45c
At1g49600	RBP47a
At3g19130	RBP47b
At1g47490	RBP47c
At1g47500	RBP47c'
At1g04080	PRP39a
At4g03120	U1C
At2g47580	U1A
At3g50670	U1 70K
At4g17040	ClpR4
